# Supplementary material for: Shaping suvorexant: application of experimental and theoretical methods for driving synthetic designs
Source: J Comput Aided Mol Des. 2014 Feb 1;28(1):5–12. doi: 10.1007/s10822-014-9710-x (PMC3927067; doi:10.1007/s10822-014-9710-x)
Supplement: Supplementary file 1 — Supplementary material 1 (XLSX 12 kb) [file 10822_2014_9710_MOESM1_ESM.xlsx]

## Sheet: Sheet1
Cmpd 1 OX2R	Cmpd 1 OX1R	cmpd 2 OX2R	cmpd 2 OX1R	cmpd 3 OX2R	cmpd 3 OX1R	cmpd 4 OX2R	cmpd 4 OX1R	cmpd 5 OX2R	cmpd 5 OX1R	cmpd 6 OX2R	cmpd 6 OX1R	cmpd 7 OX2R	cmpd 7 OX1R
0.754	1.3	120	47	32	28	0.66	0.43	2796.78	> 1700	0.19	0.9	0.16	0.44
0.866	0.94		79	36	73	0.57	0.42	2278.28		0.11	0.31	0.29	0.37
0.905	0.62			40				3145.97				0.34	0.32
0.731	0.54			39								0.76	0.33
1.309	2.4			31								0.6	0.32
0.954	1.4											0.57	0.41
0.71	1.3											0.069	0.65
0.773	2.2											0.28	0.2
0.86	0.71											0.22	0.78
1.007	0.58											0.26	0.49
0.775												0.29	1.1
0.811												0.33	0.58
0.65	1.199		63	35.6	50.5	0.615	0.425	2740.34		0.15	0.605		0.19
0.64												0.347417	2
0.61													0.28
0.57													0.27
0.606													0.44
0.41													0.79
0.52
0.72													0.539412
0.75905
